# Supplementary material for: Factor Structure and Measurement Invariance of Youth Psychopathic Traits Inventory-Child Version in Chinese Children
Source: Front Psychol. 2019 Nov 27;10:2550. doi: 10.3389/fpsyg.2019.02550 (PMC6892403; doi:10.3389/fpsyg.2019.02550)
Supplement: DATA SHEET S1 — Raw data for the study. [file Data_Sheet_1.xlsx]

## Sheet: YPI-FINAL
ID	gender	age	EDUCATION	INCOME	YPIC1	YPIC2	YPIC3	YPIC4	YPIC5	YPIC6	YPIC7	YPIC8	YPIC9	YPIC10	YPIC11	YPIC12	YPIC13	YPIC14	YPIC15	YPIC16	YPIC17	YPIC18	CPTI1	CPTI2	CPTI3	CPTI4	CPTI5	CPTI6	CPTI7	CPTI8	CPTI9	CPTI10	CPTI11	CPTI12	CPTI13	CPTI14	CPTI15	CPTI16	CPTI17	CPTI18	CPTI19	CPTI20	CPTI21	CPTI22	CPTI23	CPTI24	CPTI25	CPTI26	CPTI27
52018	1	10	1	3	1	1	1	1	1	1	1	4	4	1	4	3	2	2	2	1	3	1	1	1	1	2	1	1	2	3	1	2	1	1	1	1	1	2	4	2	3	3	2	1	1	3	1	1	2
53015	2	10	1	1	4	3	2	1	2	3	1	4	3	2	4	2	4	3	4	2	4	3	4	1	1	2	1	2	2	3	3	2	1	1	2	1	2	2	3	2	1	2	2	1	2	2	3	2	2
53003	1	10	1	1	3	1	4	3	2	1	2	2	3	3	2	999	4	4	999	1	1	2	3	1	1	3	2	2	2	2	2	2	2	1	2	2	2	2	2	2	2	3	3	2	3	2	3	2	2
54009	1	10	1	2	3	1	2	1	2	2	2	2	4	2	2	1	1	3	2	2	3	2	3	1	3	3	2	2	3	2	2	2	1	1	2	1	2	2	3	3	2	3	2	2	3	2	2	1	1
54024	2	10	1	2	2	1	3	4	3	2	3	1	4	2	3	1	2	3	1	3	2	4	2	1	1	2	2	1	2	4	2	1	2	1	1	1	2	1	2	1	1	1	1	1	1	4	1	1	2
54001	1	10	1	1	3	2	1	4	2	2	3	1	3	2	1	3	999	4	3	2	2	2	3	1	1	1	1	1	1	1	1	1	1	1	1	1	1	1	1	1	1	1	1	1	1	1	1	1	1
6135	1	10	2	1	2	1	1	1	1	1	1	1	1	1	1	1	1	1	1	1	1	1	1	1	1	1	1	1	2	2	1	1	1	1	1	1	1	1	1	1	1	1	1	1	1	1	1	1	1
6127	1	10	2	1	3	1	3	1	1	2	1	4	1	2	4	2	1	1	2	1	3	1	1	1	3	2	2	4	3	3	2	3	3	1	3	2	3	3	2	1	1	2	2	1	2	2	1	1	2
6126	1	10	2	99	1	1	1	1	1	1	4	2	1	1	1	2	2	3	3	2	2	1	1	1	1	1	1	2	2	1	1	1	1	1	1	2	1	1	2	1	1	2	1	1	1	2	1	1	1
6123	1	10	2	1	3	4	2	3	1	4	2	3	1	2	999	4	2	3	4	4	4	2	3	1	1	2	1	1	1	2	1	1	1	1	1	1	2	1	1	2	1	1	1	1	2	2	2	1	1
6117	1	10	2	1	3	1	2	2	1	2	1	1	3	1	2	2	2	1	1	2	3	1	2	1	1	2	2	2	2	2	2	2	2	2	2	1	2	1	1	1	1	1	1	1	2	1	1	1	1
6136	2	10	2	5	1	1	1	1	1	1	1	1	1	1	1	1	1	1	1	1	1	1	1	1	1	2	1	2	2	3	2	1	1	1	3	2	1	1	3	2	1	2	2	1	2	2	2	1	1
6107	2	10	2	1	1	1	1	1	1	2	1	1	1	1	1	1	1	3	3	3	3	1	1	1	1	1	1	1	1	1	1	1	1	1	1	1	1	1	1	1	1	1	1	1	1	2	1	1	1
6133	1	10	2	2	1	1	1	1	1	1	1	1	4	1	1	1	1	1	1	1	1	1	1	1	1	2	2	3	3	2	2	2	2	2	3	2	2	1	2	3	1	2	2	1	3	2	3	1	3
6113	1	10	2	2	4	1	1	2	3	2	1	2	2	2	1	3	2	2	2	3	3	2	1	1	2	2	2	2	2	4	3	2	2	2	2	1	1	1	1	1	1	2	2	1	1	3	2	1	2
6112	1	10	2	1	2	1	2	2	4	2	1	4	4	1	2	3	3	3	2	999	4	2	1	1	1	1	1	1	1	1	1	1	1	1	1	1	1	1	1	1	1	1	1	1	1	1	1	1	1
6110	1	10	2	3	2	1	1	1	1	1	2	2	2	1	2	1	2	2	2	2	3	1	1	1	2	3	1	2	3	4	2	2	1	2	2	2	2	2	1	2	2	2	2	2	2	3	2	2	2
6104	1	10	2	1	2	1	2	2	2	2	3	2	1	1	2	4	1	3	1	1	3	1	1	1	1	3	2	1	2	1	2	1	1	2	2	2	2	1	2	2	1	3	2	1	2	1	1	1	1
6125	2	10	2	1	1	1	4	1	1	1	1	1	1	2	1	2	1	1	4	3	4	2	1	1	2	1	1	2	2	1	1	1	2	2	2	2	1	2	2	1	2	2	1	2	2	2	1	1	1
6118	2	10	2	1	3	1	1	1	1	1	1	3	1	2	2	3	2	1	2	2	2	1	1	1	1	1	1	2	3	2	2	2	2	2	2	1	3	2	2	1	1	1	1	2	2	2	2	2	2
6101	2	10	2	2	3	1	1	1	1	1	1	1	1	1	1	2	2	2	2	1	2	1	1	1	1	3	1	1	3	2	1	1	1	1	1	1	1	1	3	1	1	3	1	1	2	2	2	1	1
6132	1	10	2	1	2	2	2	2	3	2	3	3	3	2	2	2	2	2	2	2	2	2	2	1	1	3	1	3	4	2	1	2	3	1	4	2	2	2	3	1	2	3	2	1	3	2	1	2	3
6120	1	10	2	3	2	1	1	2	3	1	3	2	1	2	1	1	1	1	1	2	2	1	1	1	1	4	2	2	3	2	2	2	3	2	3	2	2	1	2	2	1	2	2	1	3	2	2	1	2
6116	1	10	2	6	3	1	1	2	2	2	2	1	2	2	2	2	2	2	2	2	3	2	1	1	1	2	2	2	3	2	2	2	2	2	2	2	2	1	3	2	1	2	2	2	2	2	2	1	2
6103	1	10	2	3	1	1	1	1	1	1	1	1	1	1	1	1	1	1	4	3	4	1	4	1	1	1	1	1	2	2	2	1	1	1	1	4	2	1	3	2	1	1	1	1	1	2	2	1	1
6131	2	10	2	2	3	1	2	1	2	1	1	1	1	3	1	1	2	1	1	1	1	1	1	1	1	2	1	2	3	3	2	2	2	1	2	2	1	1	2	2	1	2	1	2	2	2	1	1	1
6124	2	10	2	2	2	2	1	1	4	1	4	2	1	1	4	4	1	1	3	1	4	1	2	1	2	2	2	1	2	3	2	1	2	2	2	2	2	2	2	2	2	2	2	2	2	2	2	2	2
6121	2	10	2	3	3	1	1	1	1	1	3	4	1	1	1	1	3	1	3	2	1	1	1	1	1	2	3	1	2	1	2	1	1	1	1	1	2	1	1	2	1	2	1	1	3	1	2	1	1
6102	2	10	2	1	3	1	1	1	2	2	3	3	3	1	1	2	3	1	1	1	2	1	2	1	1	1	1	1	1	1	1	1	1	1	1	1	1	1	1	1	1	1	1	1	1	1	1	1	1
6226	1	10	2	1	2	3	2	2	3	2	2	2	2	2	2	2	3	2	2	3	2	2	3	1	1	1	1	1	2	3	2	2	2	2	2	2	3	2	3	2	1	2	1	1	2	2	2	1	1
6209	1	10	2	1	4	1	1	1	2	2	2	1	3	1	1	1	1	1	1	1	2	1	1	1	1	2	1	1	2	2	2	1	2	1	2	2	2	1	2	1	1	2	2	1	2	2	2	1	2
6210	2	10	2	6	3	2	2	2	3	2	1	2	2	1	2	3	1	1	2	1	2	1	1	1	1	3	1	1	1	1	2	1	1	1	1	1	1	1	1	1	1	1	1	1	1	1	1	1	2
6203	1	10	2	4	1	1	1	1	1	2	1	2	2	2	2	2	2	2	3	3	3	1	2	1	1	2	1	2	2	2	4	1	1	1	1	1	1	1	1	3	1	1	1	1	1	1	3	1	2
6202	1	10	2	2	2	1	3	1	2	2	1	2	2	2	1	3	3	2	3	2	3	1	1	1	2	2	2	1	3	1	1	1	1	1	1	1	3	1	3	1	1	1	2	1	1	2	1	1	1
6213	2	#NULL!	3	2	1	1	1	2	1	1	2	2	2	2	2	3	2	2	2	2	2	1	1	1	3	1	2	1	1	2	1	2	2	1	2	2	1	2	2	1	1	2	1	2	1	9	1	2	1
6206	2	#NULL!	3	2	2	1	1	1	2	2	1	1	3	1	1	1	1	1	1	1	1	1	1	1	2	2	2	2	3	3	2	2	2	2	2	2	2	2	2	2	2	2	2	2	2	2	2	1	2
6229	2	#NULL!	3	2	4	1	3	3	1	4	1	1	1	1	1	1	1	1	1	1	2	1	2	1	3	1	2	3	1	1	2	2	2	3	2	3	3	2	2	3	3	2	2	3	3	2	3	2	3
6228	2	#NULL!	3	2	3	1	1	1	2	2	1	2	1	2	2	2	2	1	1	1	1	1	1	1	2	2	1	1	2	3	2	1	1	1	1	1	1	1	2	1	1	1	1	1	1	3	2	1	1
6223	1	#NULL!	3	3	3	2	3	1	2	2	2	4	4	2	1	2	2	1	2	2	3	2	4	1	2	3	2	1	2	2	2	1	1	2	2	2	2	1	1	2	2	3	3	1	1	2	2	1	1
6221	1	#NULL!	3	2	3	2	2	1	3	1	2	3	2	1	3	1	2	2	3	2	2	1	3	1	1	1	1	1	2	2	2	1	1	1	1	1	2	1	3	2	1	2	1	1	1	1	2	1	1
6201	2	#NULL!	3	2	1	1	1	1	1	1	1	1	1	1	1	2	1	1	1	1	1	1	1	1	1	9	4	2	3	3	3	2	3	2	2	9	2	2	2	2	2	2	2	1	2	9	4	1	1
6332	1	#NULL!	3	3	4	1	1	2	1	4	3	2	1	1	1	1	1	1	1	1	1	1	1	1	1	3	1	3	2	1	1	1	2	1	1	1	3	2	3	2	1	3	1	2	2	1	1	2	1
6318	1	#NULL!	3	1	3	2	2	2	3	3	2	2	2	2	2	2	3	2	2	2	3	2	2	2	2	3	2	2	3	3	2	2	2	2	2	1	1	1	2	2	2	3	1	2	2	2	2	1	1
6305	1	#NULL!	3	2	3	1	1	2	2	2	2	4	1	3	2	3	2	1	1	1	4	1	2	2	2	2	2	2	2	2	2	2	2	2	2	2	2	2	2	2	2	2	2	2	2	2	2	2	2
6316	2	#NULL!	3	1	4	1	1	1	2	3	1	2	3	1	2	1	1	1	1	1	3	1	1	2	1	3	1	2	3	2	1	1	1	1	3	1	1	2	2	2	1	3	1	2	2	1	1	1	1
6324	1	#NULL!	3	4	4	1	3	2	4	3	3	4	1	1	1	1	3	3	2	1	1	1	2	2	2	2	2	3	3	2	2	2	3	2	3	3	2	2	2	2	2	3	2	2	2	2	2	2	2
6319	1	#NULL!	3	2	4	1	1	1	1	1	2	1	2	2	2	3	1	1	1	1	2	1	1	2	2	3	3	1	2	3	2	1	2	2	3	2	3	1	3	2	2	3	3	1	3	2	2	1	2
6303	1	#NULL!	3	2	4	1	3	4	3	4	3	3	4	3	2	4	3	4	3	2	1	1	2	2	2	2	3	2	3	2	3	2	2	2	2	2	3	2	2	3	3	2	3	2	3	2	3	2	3
6323	2	#NULL!	3	3	4	1	1	1	1	1	3	2	2	1	1	2	1	1	1	2	2	2	1	2	2	2	2	2	2	1	1	1	1	2	2	1	1	1	2	2	1	2	1	1	2	1	2	2	2
6315	2	#NULL!	3	3	2	2	2	2	2	1	1	1	1	1	1	2	2	2	2	3	1	2	1	2	2	2	2	2	3	2	2	2	3	2	3	2	3	2	3	3	2	3	2	2	2	2	3	2	2
6313	1	#NULL!	3	6	1	2	1	1	2	2	2	4	1	4	3	1	3	2	3	3	2	1	3	2	2	3	2	1	2	3	2	1	2	2	2	2	2	1	2	2	1	2	2	1	3	2	2	1	2
6426	1	12	3	2	2	1	2	1	3	2	4	4	2	1	3	3	2	3	3	3	4	2	1	2	1	2	2	1	3	3	2	1	1	1	1	1	1	1	3	2	1	3	1	1	3	3	1	1	2
6424	1	12	3	2	3	1	2	1	2	2	2	1	4	1	1	1	2	1	2	1	3	1	1	2	1	2	2	1	3	1	1	1	2	1	2	1	2	1	2	2	1	3	2	1	2	2	2	1	2
6419	1	12	3	2	2	2	2	2	2	2	1	3	3	2	2	2	1	2	2	2	3	2	2	2	1	2	1	2	1	3	1	2	3	2	3	1	2	1	2	1	2	2	2	9	4	2	2	1	2
6428	2	12	3	2	3	2	1	2	1	2	2	3	1	1	2	2	2	2	2	2	2	2	2	2	1	2	1	2	3	3	2	1	2	1	2	1	2	1	2	2	2	3	2	4	2	3	1	1	1
6434	1	12	3	2	3	2	2	1	2	2	2	3	2	1	1	2	1	1	2	3	2	1	1	2	2	2	2	2	2	2	2	1	2	2	2	2	2	1	2	2	1	2	2	1	1	2	2	1	2
6423	1	12	3	2	2	3	2	1	2	2	2	1	2	1	1	2	2	3	3	2	2	2	1	2	1	1	1	1	1	3	1	1	1	1	1	1	1	1	1	1	1	1	1	1	1	2	1	1	1
6417	1	12	3	3	2	1	3	1	4	1	3	2	2	2	2	1	1	1	2	1	1	2	1	2	2	2	2	2	2	2	2	2	2	2	2	2	2	2	2	2	2	2	2	2	2	2	2	2	2
6415	1	12	3	2	3	1	4	2	2	2	2	2	2	2	2	1	1	1	1	1	2	1	2	2	1	4	3	2	3	2	3	2	2	2	2	3	3	1	9	3	2	3	2	1	3	2	3	3	2
6408	1	12	3	3	4	1	1	2	2	2	1	3	3	1	2	2	1	2	1	1	3	1	1	2	2	3	3	2	2	1	2	3	3	2	3	3	2	2	3	2	2	3	3	2	3	2	2	2	3
6406	1	12	3	2	3	1	2	1	4	2	2	1	1	1	1	2	2	2	2	1	3	2	2	2	2	1	2	3	3	2	2	3	3	1	1	2	2	2	3	2	1	1	2	2	1	2	3	2	2
6401	1	12	3	2	3	2	2	1	1	1	1	1	1	1	1	1	1	3	2	3	2	1	1	2	2	2	2	2	2	2	2	2	2	1	2	2	3	2	2	2	2	2	2	2	2	2	2	2	2
6430	2	12	3	1	3	1	1	2	3	2	1	1	2	1	1	1	1	1	2	1	2	2	1	2	1	2	2	1	3	4	2	1	3	2	2	1	1	1	3	2	1	2	2	1	1	3	1	1	2
6402	2	12	3	6	2	1	1	1	1	1	1	1	1	1	1	2	1	1	1	1	2	1	1	2	2	2	2	3	2	2	3	2	3	2	3	2	2	2	2	3	2	2	2	2	2	2	3	2	2
6416	1	12	3	2	4	1	2	1	2	1	1	3	1	1	4	2	1	3	3	3	2	1	1	2	2	2	2	1	2	2	1	1	1	1	2	2	2	1	2	1	1	2	2	1	2	2	1	1	1
6413	1	12	3	3	4	1	1	1	1	2	1	2	1	1	2	1	1	1	2	1	3	1	1	2	1	3	2	2	2	2	3	2	1	2	1	2	2	2	3	2	2	3	2	1	2	2	1	2	2
6431	2	12	3	2	2	1	2	1	1	1	2	3	2	1	2	2	1	2	1	2	3	1	1	2	2	2	2	1	2	2	2	1	3	2	2	2	1	1	3	2	1	2	2	1	2	2	2	1	2
6407	2	12	3	2	4	1	1	2	3	1	3	2	1	1	1	3	2	2	2	2	1	1	1	2	1	3	1	4	3	2	1	2	2	1	2	1	2	2	3	2	1	3	1	2	3	2	2	2	2
6404	2	12	3	2	2	2	2	2	3	2	2	2	3	2	2	2	2	3	3	3	2	2	2	2	2	2	2	1	3	2	2	1	3	2	2	2	3	1	2	3	1	2	2	1	1	2	3	1	2
6403	2	12	3	2	3	1	1	2	1	1	1	1	1	1	1	2	1	1	1	1	2	1	1	2	2	3	2	2	2	2	2	2	2	2	3	2	3	1	2	2	3	3	3	2	2	2	2	1	2
6418	1	12	3	1	2	2	2	2	1	1	2	2	2	1	2	2	2	2	2	2	1	2	2	2	1	2	1	1	2	3	2	1	1	2	2	1	2	1	4	1	1	3	1	1	2	2	1	1	2
6411	2	12	3	2	2	1	1	1	3	3	1	1	1	1	1	4	4	3	3	1	3	4	1	2	1	1	1	2	3	2	2	1	1	1	2	2	2	1	2	2	1	2	1	1	1	2	1	1	2
51016	1	11	3	2	3	1	1	2	3	2	2	2	1	2	1	2	2	2	2	2	4	2	2	2	1	2	2	3	3	3	2	2	2	2	2	2	3	2	3	1	3	2	2	1	2	3	2	1	3
51015	1	11	3	2	2	2	1	1	3	1	3	1	3	1	1	1	1	4	4	4	3	3	1	2	2	2	2	2	1	2	2	2	2	2	2	2	2	2	2	2	2	2	2	1	2	2	2	2	2
51007	1	11	3	2	3	1	2	1	3	1	2	999	2	2	3	3	2	1	1	1	2	1	2	2	1	2	1	2	2	3	2	2	2	1	1	1	2	1	2	2	2	2	2	1	1	2	2	1	1
51024	2	11	3	2	1	2	3	4	2	1	2	3	4	1	2	3	4	1	2	3	4	1	2	2	1	3	1	3	3	2	2	2	2	1	2	1	1	2	2	1	1	3	1	1	2	2	1	1	1
51004	2	11	3	2	3	1	3	1	1	1	1	4	4	1	3	1	4	1	2	1	2	1	4	2	1	2	1	2	2	2	2	1	1	1	1	1	2	1	2	1	1	1	1	1	1	1	1	1	1
51002	1	11	3	2	4	1	1	1	4	4	1	3	1	1	1	2	1	1	1	1	1	1	1	2	1	2	1	1	1	3	1	2	1	1	2	1	2	1	2	2	1	2	1	1	2	2	2	1	1
52029	1	11	3	1	4	1	1	2	1	1	1	1	1	1	2	4	4	1	2	2	3	1	1	2	2	2	2	2	3	3	3	2	2	3	3	2	2	2	2	2	2	3	2	2	2	3	3	2	2
52003	1	11	3	2	4	1	1	1	4	3	4	4	1	1	999	1	2	3	3	3	3	2	1	2	2	2	2	2	2	3	2	1	3	2	2	2	2	2	3	2	2	2	2	1	2	3	2	1	2
52024	2	11	3	2	1	4	4	3	4	4	1	4	1	2	4	4	4	1	4	4	4	1	1	2	1	2	1	1	3	3	2	1	1	1	2	2	2	1	3	3	2	3	2	1	2	3	2	1	2
52021	2	11	3	2	2	2	2	2	2	2	3	3	3	2	2	2	2	2	2	2	2	2	2	2	1	3	2	2	2	2	2	2	2	1	2	2	3	2	2	2	1	3	2	2	2	2	2	1	2
52023	2	11	3	2	4	2	1	1	1	1	1	1	1	1	1	1	1	3	2	1	1	1	1	2	1	2	2	1	2	3	2	1	2	2	2	2	2	1	3	2	2	2	2	2	2	2	2	1	1
52025	1	11	3	1	3	1	2	1	3	1	4	4	1	2	3	1	1	3	2	2	3	2	1	2	1	3	1	3	2	3	2	3	2	1	1	1	2	3	1	2	1	2	1	2	2	3	2	2	2
52007	1	11	3	1	3	1	2	2	2	2	1	1	2	2	1	1	2	4	4	4	4	4	1	2	1	2	2	1	2	3	3	1	1	1	1	1	2	1	1	2	1	2	1	1	1	2	1	1	1
52001	2	11	3	1	3	1	1	1	1	1	1	1	1	1	1	1	1	1	1	1	1	2	1	2	2	3	2	2	2	2	2	1	1	1	1	1	1	1	2	1	1	2	2	1	1	2	2	1	2
52027	1	11	3	2	2	1	2	1	2	2	3	3	2	2	2	3	2	3	2	3	2	3	2	2	1	3	2	2	3	2	2	2	2	1	2	2	3	2	2	2	2	3	2	2	3	2	2	1	2
52026	1	11	3	6	1	1	1	4	1	1	1	1	1	1	1	1	1	4	4	4	2	3	3	2	2	3	2	2	2	2	2	2	2	2	2	2	2	2	2	2	2	3	2	2	3	2	3	2	2
52015	1	11	3	3	2	1	1	1	1	1	1	2	1	2	2	2	2	1	1	3	1	1	1	2	1	3	1	2	4	2	1	2	4	2	4	2	3	2	2	3	3	3	2	2	3	2	3	2	3
52016	2	11	3	2	3	1	1	1	3	1	2	3	3	2	1	2	1	1	1	1	2	1	1	2	1	4	2	2	3	9	3	2	2	2	2	3	3	1	2	9	3	2	3	1	3	2	2	1	3
52012	2	11	3	1	1	1	1	1	1	1	1	1	1	1	1	1	3	1	1	1	1	1	1	2	1	2	2	2	3	3	2	2	2	1	1	1	2	1	2	3	2	2	2	1	1	2	2	1	2
52002	2	11	3	3	2	3	3	2	1	2	3	3	3	3	2	2	3	3	3	3	3	1	3	2	3	3	3	3	3	3	3	4	3	4	3	3	3	3	3	3	3	3	3	3	3	3	3	3	3
52028	1	11	4	1	4	1	1	3	2	1	3	2	4	2	1	4	4	1	1	1	3	1	2	2	2	2	2	3	3	2	3	2	2	2	3	2	2	2	2	3	2	3	2	2	2	2	3	3	3
53020	1	11	4	3	2	1	4	1	1	2	2	4	4	999	2	2	2	2	2	3	2	2	2	2	1	4	1	2	3	4	2	1	3	1	1	1	1	1	3	2	2	3	1	1	3	3	1	1	1
53006	1	11	4	2	2	1	1	1	1	1	1	1	1	1	1	1	1	2	2	4	3	1	1	2	1	2	1	1	1	2	2	1	3	1	3	2	3	1	2	3	2	3	2	1	3	2	3	1	2
53025	1	11	4	2	3	1	2	2	2	2	3	3	2	2	2	2	2	999	3	3	3	1	2	2	1	2	1	2	2	2	1	1	1	1	1	1	1	1	3	1	1	1	1	1	1	3	1	1	1
53008	1	11	4	2	1	2	1	1	2	1	1	1	3	2	1	2	3	3	2	3	3	2	3	2	2	3	3	3	3	2	3	2	3	3	3	2	2	2	2	3	2	3	3	2	3	2	3	2	3
53007	1	11	4	3	3	1	1	1	2	1	2	2	3	3	3	1	2	3	3	3	999	1	3	2	2	3	3	2	2	2	2	3	3	2	2	2	2	3	2	3	2	3	2	2	3	2	3	2	2
53014	2	11	4	3	3	1	1	1	2	2	2	2	2	2	2	2	2	2	2	1	2	1	1	2	4	2	2	1	2	3	2	1	1	2	2	2	2	1	2	2	1	2	2	1	2	2	2	1	2
53013	2	11	4	1	1	1	1	1	1	1	3	3	1	1	2	3	3	1	1	2	999	1	1	2	2	2	2	1	2	2	2	2	2	1	2	2	2	1	2	2	2	2	2	1	2	2	2	1	2
54032	1	11	4	4	4	1	3	1	2	1	1	1	1	1	1	1	1	1	1	1	1	1	1	2	2	3	1	2	3	3	1	1	2	1	2	1	2	1	2	2	1	3	1	1	2	2	2	1	1
54031	1	11	4	2	1	1	1	1	1	1	1	1	1	1	1	1	1	1	1	1	1	1	1	2	2	3	2	2	2	2	2	2	2	2	2	2	2	1	2	2	1	2	2	1	2	2	2	1	2
54020	1	11	4	1	3	1	1	2	2	2	3	3	1	2	2	1	1	2	2	2	3	1	1	2	2	1	1	2	2	3	2	2	2	1	3	1	2	1	3	2	3	2	2	2	2	2	2	2	2
54018	1	11	4	2	3	1	1	1	1	1	2	4	3	3	1	3	1	2	3	3	3	2	1	2	2	2	2	2	2	3	2	3	3	3	3	3	2	2	3	2	2	2	2	2	2	3	2	2	3
54015	1	11	4	2	2	1	2	1	1	2	1	1	1	1	1	2	2	1	2	2	2	1	1	2	1	2	2	3	3	2	2	2	2	2	2	1	1	2	3	3	2	2	1	1	3	2	2	1	2
54003	1	11	4	2	2	1	1	3	2	2	3	3	2	1	2	2	3	2	2	1	1	1	2	2	3	4	1	2	3	3	2	1	1	1	3	1	4	1	1	2	1	4	2	1	3	3	2	1	2
54026	2	11	4	1	4	3	1	1	4	1	4	4	1	2	2	4	2	4	4	3	4	1	2	2	2	2	1	2	2	3	2	2	2	2	2	2	2	1	2	2	1	2	1	1	1	2	2	1	1
54011	2	11	4	3	2	2	2	1	1	1	1	1	1	4	1	1	1	1	4	1	1	1	1	2	2	2	2	2	2	3	2	2	2	1	2	2	2	2	2	2	1	2	2	1	2	9	2	1	2
54010	2	11	4	5	3	1	1	1	3	2	2	3	1	1	2	3	2	2	2	1	1	1	1	2	2	3	2	2	2	2	2	2	2	1	1	1	1	1	2	2	1	2	2	1	2	1	1	1	2
54008	2	11	4	2	3	1	1	1	1	2	2	2	2	1	1	3	2	1	1	2	1	1	1	2	1	1	1	2	2	3	2	1	1	1	1	1	2	1	2	1	1	2	3	1	1	2	2	1	2
54030	1	11	4	1	3	1	2	1	1	2	3	4	2	1	2	3	1	3	1	999	2	1	1	2	2	2	2	3	2	2	2	2	1	2	2	2	2	2	1	2	2	2	2	2	2	2	2	1	2
54025	1	11	4	2	3	2	2	1	3	1	3	2	1	2	3	4	1	2	2	1	2	3	1	2	1	2	1	1	2	2	2	1	1	2	2	1	1	1	2	1	2	2	1	1	1	2	2	1	1
54028	1	11	4	2	4	1	1	1	4	1	1	1	4	1	4	1	1	4	4	1	4	3	2	2	1	3	1	2	3	2	2	2	3	2	3	4	2	2	2	1	1	2	2	2	2	3	2	1	2
6130	2	11	4	2	3	1	1	1	1	1	1	1	1	1	1	1	1	1	1	2	1	1	1	2	1	2	3	4	3	4	3	3	2	2	3	1	4	3	4	2	3	4	4	2	3	3	3	4	4
6115	2	11	4	2	2	1	1	2	3	2	1	1	1	1	1	1	1	4	4	4	2	1	1	2	1	2	1	2	2	3	2	2	2	1	2	1	2	1	1	2	2	2	2	2	2	2	2	1	2
6114	2	11	4	1	3	1	1	1	2	1	1	1	1	1	1	2	1	2	1	1	2	1	1	2	2	2	2	2	2	2	2	2	2	2	2	2	2	2	2	2	2	2	2	2	2	2	2	2	2
6109	1	11	4	2	2	3	2	2	3	2	3	3	3	2	3	3	2	2	3	2	3	2	2	2	2	1	2	3	2	2	2	2	2	2	2	1	2	2	2	2	2	2	2	2	3	2	2	2	2
6129	1	11	4	2	3	1	1	1	1	1	1	1	1	1	1	1	1	3	1	1	3	1	1	2	2	4	1	3	3	2	1	2	1	1	1	3	2	2	2	2	1	4	1	1	2	2	2	1	1
6119	1	11	4	1	3	1	2	1	2	3	1	2	1	1	1	2	2	1	2	1	2	1	1	2	3	4	3	3	3	3	3	2	3	3	3	2	3	3	3	3	3	4	3	3	3	2	2	2	3
6108	1	11	4	1	2	1	1	1	2	2	3	3	3	1	1	2	2	4	4	3	3	1	2	2	2	3	1	1	3	3	3	1	2	1	2	2	1	1	3	2	2	2	2	1	2	3	2	1	2
6122	2	11	4	1	2	1	1	1	2	1	2	1	1	1	1	2	2	4	4	3	3	1	1	2	2	3	2	2	2	3	2	2	3	2	3	2	3	2	3	2	3	3	2	2	3	3	2	1	2
6106	2	11	4	2	3	1	1	1	1	2	3	1	2	1	1	1	2	3	2	2	1	2	1	2	2	3	2	1	3	2	2	1	2	2	2	2	3	1	2	2	2	3	2	1	2	3	2	1	2
6105	2	11	4	2	3	1	2	1	3	1	1	3	3	2	2	2	1	1	2	1	2	2	1	2	3	2	3	2	3	3	2	2	2	2	2	3	2	2	2	2	2	2	2	2	2	2	2	2	2
6128	1	11	4	1	3	2	1	1	3	3	3	3	3	1	3	1	1	3	4	3	3	2	1	2	1	3	2	3	3	3	2	2	2	1	2	1	3	2	3	2	2	2	1	1	2	2	2	1	1
6134	2	11	4	2	4	1	1	1	1	1	1	1	1	1	1	1	1	1	1	2	1	1	1	2	2	2	2	2	2	2	2	2	2	2	3	2	2	2	2	2	2	2	2	2	2	2	2	2	2
6111	2	11	4	2	1	1	1	1	1	2	2	2	1	1	2	3	2	2	2	2	2	2	1	2	2	3	2	2	1	2	2	2	1	2	2	2	3	3	2	2	2	3	2	1	2	2	2	2	1
6225	1	11	4	6	4	1	1	1	1	1	1	1	1	1	1	3	2	1	1	2	2	2	2	2	2	3	2	2	2	2	2	3	2	2	3	2	3	2	2	2	2	3	2	2	3	2	2	2	2
6224	1	11	4	1	3	1	1	1	1	2	1	1	1	1	1	2	1	1	1	1	1	1	1	2	1	2	2	9	3	2	2	2	2	2	2	2	2	2	2	2	1	2	2	1	2	2	2	2	2
6218	1	11	4	3	2	2	3	1	1	1	2	3	1	1	3	2	2	3	1	2	2	3	2	2	2	3	2	2	2	2	3	2	3	2	3	1	3	1	2	2	2	3	1	2	3	2	2	1	2
6214	2	11	4	3	4	1	1	1	1	2	1	1	1	1	1	1	1	1	1	1	2	1	1	2	1	3	2	1	3	2	2	1	3	1	2	1	4	1	3	2	1	3	1	1	3	1	2	1	2
6207	2	11	5	4	4	1	3	2	4	3	1	1	1	1	1	2	1	2	2	2	1	1	1	2	1	3	1	3	2	2	4	3	1	1	4	1	4	3	3	2	1	1	1	2	3	2	2	2	3
6232	1	11	5	4	1	1	1	1	1	1	1	1	1	1	1	1	1	1	1	1	1	1	1	2	2	2	2	2	2	2	2	2	1	1	3	1	2	1	2	3	2	2	2	1	2	2	2	1	2
6230	1	11	5	2	3	1	1	3	1	1	1	1	1	1	1	1	1	1	1	1	1	1	1	2	1	3	1	2	2	2	2	1	3	1	2	1	3	1	3	2	1	2	1	1	1	3	1	1	1
6222	1	11	5	3	1	1	1	1	1	4	4	4	1	2	2	4	4	1	1	1	1	1	1	2	1	3	2	4	3	2	3	1	2	1	4	1	4	2	2	4	1	4	4	1	3	2	3	1	3
6212	1	11	5	3	999	2	3	1	1	3	2	1	1	1	2	2	2	2	4	2	1	1	1	2	2	3	2	2	3	2	2	2	2	2	3	2	3	2	2	2	2	3	2	2	3	2	3	2	2
6208	1	11	5	3	3	2	2	1	2	1	2	1	1	1	2	1	1	2	1	2	2	2	2	2	2	3	2	2	3	2	2	2	1	2	2	2	2	2	1	2	1	3	1	2	2	2	2	1	2
6227	2	11	5	2	3	1	1	2	3	2	2	2	2	2	2	2	2	2	2	2	2	2	2	2	2	3	3	2	3	2	2	2	2	2	2	2	2	2	2	2	2	2	2	2	3	2	2	2	2
6217	2	11	5	2	3	1	2	2	2	2	1	1	1	1	1	3	2	1	1	1	1	1	1	2	2	3	2	2	3	2	2	1	2	1	2	1	2	2	2	2	2	2	1	2	2	2	2	1	1
6216	2	11	5	6	2	1	1	1	2	2	1	4	1	1	1	1	1	3	3	2	3	1	1	2	2	3	2	3	2	3	2	2	2	2	2	2	3	2	3	2	3	3	3	2	3	3	2	2	2
6211	2	11	5	4	2	1	1	1	1	1	1	1	1	1	1	3	2	1	1	1	2	1	1	2	3	2	2	1	2	1	4	1	1	3	2	2	3	1	2	2	1	2	4	1	2	1	3	1	3
6205	2	11	5	3	3	1	4	1	2	2	2	2	2	1	3	2	999	1	1	1	2	1	1	2	2	2	2	2	2	2	2	1	1	2	2	1	2	1	2	2	2	2	2	1	2	2	2	1	2
6215	2	11	5	2	2	2	2	2	3	2	3	4	1	4	1	4	1	2	3	2	2	2	1	2	1	2	2	3	3	2	2	2	1	2	3	1	1	3	1	2	1	2	2	2	2	2	1	2	2
6220	2	11	5	2	3	1	1	1	1	2	1	3	2	1	1	1	1	1	2	2	1	2	1	2	1	2	1	1	2	3	2	1	3	1	1	1	1	1	2	1	1	4	1	1	2	1	1	1	1
6219	2	11	5	2	3	2	2	2	2	2	2	2	2	2	2	2	2	1	2	2	2	3	1	2	2	2	2	2	2	2	2	2	2	2	2	2	2	2	2	2	2	2	2	2	2	2	2	2	2
6330	1	11	5	3	3	1	1	2	1	2	1	2	1	1	3	3	2	2	1	1	2	2	1	2	1	1	1	1	1	1	1	1	1	1	1	1	1	1	1	1	1	1	1	1	2	1	1	1	1
6317	1	11	5	2	3	2	1	1	2	3	2	2	1	1	2	2	2	3	3	2	3	1	1	2	2	4	2	2	3	2	2	2	2	2	2	2	2	2	3	1	1	4	2	2	2	2	2	1	2
6308	1	11	5	2	1	1	1	1	1	2	1	1	1	1	1	1	1	1	1	1	1	1	1	2	2	3	2	2	3	2	2	1	2	2	2	2	3	1	3	3	1	2	2	1	2	2	2	1	2
6302	1	11	5	3	4	1	1	1	1	1	1	1	1	1	1	1	1	1	1	4	1	1	1	2	9	1	1	1	1	2	2	1	1	1	1	3	2	1	2	2	1	2	1	1	1	2	2	1	2
6327	2	11	5	3	3	2	4	3	2	2	2	1	1	1	2	3	2	2	4	2	1	1	2	2	3	3	3	2	3	3	3	2	2	3	3	3	2	2	2	3	3	3	3	2	2	3	3	2	3
6307	2	11	5	5	2	1	2	2	1	2	1	1	1	1	1	1	1	4	4	4	4	2	2	2	2	2	2	2	2	2	2	2	2	2	2	2	2	1	1	2	1	2	2	1	1	2	2	1	2
6334	1	11	5	2	4	3	3	3	4	3	1	4	1	1	2	4	3	1	1	1	1	1	1	2	2	4	2	2	3	2	2	2	3	2	4	1	2	1	2	2	2	4	3	2	3	2	2	1	2
6331	1	11	5	3	1	1	1	4	1	1	1	1	1	1	1	1	1	1	1	1	1	1	1	2	1	2	2	2	3	3	2	2	2	2	2	2	2	2	2	1	1	2	1	1	2	2	2	2	2
6326	1	11	5	2	2	1	1	2	2	1	2	3	3	1	2	2	3	2	3	2	3	1	4	2	2	3	1	3	2	3	2	2	2	2	3	2	4	1	2	1	1	2	1	1	3	3	2	1	2
6325	1	11	5	2	1	1	4	1	1	1	1	1	4	4	1	4	4	4	4	1	1	1	1	2	2	2	2	2	9	1	2	1	2	1	2	2	2	1	2	2	1	2	2	2	2	2	2	2	2
6322	1	11	5	4	3	1	4	1	3	4	1	4	2	1	4	4	1	2	1	1	4	2	1	2	1	1	2	2	1	1	1	1	1	1	1	1	2	2	2	1	1	2	1	2	1	2	2	1	1
6320	1	11	5	6	4	1	1	2	1	1	1	2	4	1	1	3	1	1	1	4	4	1	1	2	2	3	2	3	2	2	2	3	2	2	2	2	2	2	2	2	2	3	3	2	3	2	2	2	2
6311	1	11	5	5	2	1	1	1	1	1	1	1	1	1	1	1	1	4	4	4	4	3	1	2	1	2	2	1	2	1	2	1	1	1	1	1	1	1	1	2	2	2	2	1	1	2	1	1	1
6301	1	11	5	2	3	1	2	2	1	2	1	2	1	1	1	2	2	3	2	3	2	2	1	2	2	3	2	2	2	2	2	2	2	2	2	2	3	2	3	2	2	2	2	2	2	2	2	1	2
6333	2	11	5	2	3	1	3	1	2	2	1	1	3	1	1	2	3	2	1	3	2	3	1	2	2	3	2	2	3	2	3	3	3	2	2	2	3	2	2	3	2	3	3	2	3	2	2	2	2
6329	2	11	5	2	2	2	1	1	2	1	2	2	2	1	2	2	1	2	2	2	3	999	2	2	4	4	1	4	2	4	1	1	4	4	4	4	4	1	1	4	1	4	4	1	3	1	4	1	4
6310	2	11	5	4	4	1	1	1	1	1	4	1	1	3	2	4	2	3	2	1	2	1	1	2	1	3	2	3	2	2	2	2	1	2	2	1	2	1	3	2	1	3	3	1	3	2	1	1	2
6309	2	11	5	2	2	2	1	2	2	2	1	1	1	1	1	1	1	1	2	3	2	1	1	2	1	1	1	1	2	3	2	1	2	1	1	1	2	1	2	2	1	1	2	1	1	2	1	1	1
6306	2	11	5	3	2	1	2	1	1	1	1	4	1	1	2	1	1	2	3	2	4	1	1	2	1	2	2	2	2	3	2	2	1	1	3	1	1	1	1	1	1	2	2	2	2	2	2	1	1
6304	1	11	5	3	3	2	1	1	3	2	1	2	3	2	3	3	999	3	2	999	999	3	1	2	1	3	2	2	2	2	2	2	3	2	2	2	2	1	2	2	2	3	2	1	3	2	2	1	1
6328	1	11	5	2	2	1	1	1	2	3	2	4	1	2	2	3	2	1	3	2	2	1	3	2	2	2	2	2	2	2	2	2	2	2	2	2	3	2	2	2	2	2	2	2	2	2	2	2	2
6321	1	11	5	2	2	1	1	3	1	3	3	1	3	2	2	1	1	1	3	2	3	2	1	2	2	4	3	2	3	4	3	2	1	2	3	2	3	1	2	2	2	4	3	1	2	3	2	1	2
6312	1	11	5	2	3	1	3	1	1	4	1	1	1	2	1	1	1	1	3	3	4	2	1	2	3	3	2	1	2	4	2	1	2	2	2	2	2	1	2	2	2	4	2	1	1	2	2	1	2
6420	1	11	5	4	4	1	1	2	2	3	1	1	1	1	3	2	2	1	1	2	1	2	1	2	3	3	3	2	3	2	2	2	2	3	2	3	2	2	2	3	2	3	3	2	4	2	3	2	3
6414	1	11	5	5	2	1	2	2	1	4	2	2	2	1	2	1	2	2	2	1	3	2	1	2	2	2	2	2	2	2	2	2	2	2	2	2	2	2	2	2	2	2	2	2	2	2	2	2	2
6405	1	11	5	2	3	1	1	1	3	2	3	2	2	2	2	1	3	2	2	1	3	2	1	2	1	3	2	2	3	3	1	1	3	1	2	3	1	1	3	2	1	2	1	1	2	2	1	1	1
6422	2	11	5	3	4	1	2	2	1	2	2	2	1	2	1	3	2	2	4	2	3	2	1	2	2	4	2	1	3	3	2	1	2	2	3	3	2	1	2	2	1	3	2	1	2	2	2	1	2
6421	2	11	5	2	3	1	1	2	2	2	1	1	2	1	1	2	2	1	2	2	2	1	2	2	1	2	1	1	2	3	1	1	2	1	2	1	2	1	1	2	2	2	1	1	2	2	1	1	1
6433	1	11	5	2	3	1	1	1	1	2	2	2	2	1	2	1	1	1	1	1	1	1	1	2	2	3	2	2	3	3	2	2	2	2	2	2	3	2	3	2	2	3	2	2	3	2	2	2	2
6427	2	11	5	99	3	1	1	1	1	2	3	2	2	1	2	3	2	2	1	2	1	1	1	2	2	2	1	2	2	2	2	1	1	1	1	1	1	1	2	2	1	1	1	2	1	2	2	1	1
6425	2	11	5	5	3	1	2	1	4	1	4	3	1	1	2	2	1	1	2	1	2	2	1	2	1	3	1	3	3	2	2	2	2	2	2	2	1	1	3	2	1	3	1	1	2	1	1	1	1
6412	2	11	5	6	3	2	3	2	1	2	1	2	3	1	1	2	2	1	2	1	2	3	1	2	1	3	1	1	3	3	2	1	1	1	4	2	2	1	3	2	2	3	3	1	3	2	2	1	1
6409	2	11	5	2	3	2	2	2	2	2	2	2	2	2	2	2	2	2	2	2	2	2	2	2	2	3	2	3	3	3	3	2	2	2	2	2	2	2	1	1	1	2	2	1	2	2	2	2	2
41013	2	10	5	6	2	1	1	1	2	1	2	2	2	1	2	3	2	1	1	1	2	1	1	2	1	2	2	3	3	2	3	3	2	2	2	2	2	2	2	2	2	2	2	2	2	2	2	2	2
41012	2	10	5	2	3	1	1	1	2	2	1	1	4	2	1	2	1	2	2	1	2	1	1	2	2	3	3	2	4	3	3	2	2	1	1	1	2	1	2	3	1	2	2	1	3	3	3	1	2
42007	2	10	5	2	2	1	1	2	2	2	1	1	1	1	1	2	1	1	1	2	2	2	1	2	3	1	2	1	2	3	2	1	2	2	1	1	2	1	2	2	1	3	2	1	2	4	4	1	2
41030	2	10	5	3	2	1	1	1	2	2	3	3	1	1	2	3	4	2	1	1	2	1	2	2	1	2	2	1	1	2	2	1	1	2	1	1	2	1	2	1	1	2	1	1	1	1	1	1	1
41029	2	10	5	4	2	1	1	1	1	1	2	2	2	2	1	3	2	2	3	2	3	2	2	2	2	3	2	2	3	3	2	2	2	2	2	2	2	2	1	1	2	2	2	1	2	3	2	1	1
41020	2	10	5	4	3	1	1	1	1	1	2	1	1	1	2	1	2	1	3	3	2	1	1	2	2	2	2	2	2	3	2	2	2	2	2	2	2	2	2	2	2	2	2	2	2	3	2	1	1
41004	1	10	5	6	1	1	1	1	1	2	3	4	1	1	1	4	1	2	1	1	1	1	1	2	2	2	2	2	2	3	2	2	2	2	3	2	2	2	2	2	1	3	2	2	3	2	2	2	2
41016	2	10	5	4	3	1	1	2	1	2	3	2	3	1	1	1	999	1	1	2	1	1	1	2	1	2	1	2	2	3	2	2	1	2	2	1	1	1	1	3	2	1	1	1	2	2	3	1	2
41028	1	10	5	3	4	1	4	1	4	1	1	1	1	1	1	1	4	3	3	1	1	2	1	2	2	3	2	3	2	2	2	2	2	2	2	3	2	2	3	2	2	3	2	3	2	2	2	2	2
41006	2	10	5	3	1	1	1	1	1	1	2	4	1	1	4	4	1	1	1	1	1	1	1	2	2	3	2	9	3	2	3	2	2	2	2	1	2	1	2	2	2	3	3	2	3	2	3	1	3
42006	1	10	5	3	1	1	1	1	1	1	1	3	3	2	4	1	4	1	4	4	1	1	3	2	1	3	2	2	3	2	2	1	2	1	2	1	2	1	2	2	1	3	2	1	2	2	2	1	2
42033	2	10	5	2	3	1	2	2	2	2	1	1	1	1	1	2	2	1	2	2	1	1	1	2	1	2	1	3	2	2	2	2	1	2	1	1	2	1	2	1	1	2	2	1	2	2	2	2	2
42023	2	10	5	3	2	2	2	3	3	2	1	1	1	1	1	1	1	2	1	1	2	3	3	2	3	3	2	2	3	2	2	2	2	2	3	2	2	2	2	2	2	3	2	2	2	3	2	2	2
42034	1	10	5	2	3	1	1	1	1	1	1	1	1	1	2	2	1	4	3	3	3	1	1	2	3	3	3	3	3	2	2	3	3	3	2	2	1	2	3	3	2	2	2	2	2	2	2	2	2
42017	1	10	5	3	2	1	1	1	2	3	2	2	1	1	2	3	2	1	2	2	2	1	1	2	1	1	1	2	3	1	1	2	1	1	1	1	2	2	1	2	1	3	1	3	2	1	2	1	2
42009	1	10	5	2	1	1	3	1	3	1	1	1	1	1	3	1	1	1	1	1	1	2	1	2	1	3	1	2	3	2	1	1	2	1	2	1	2	1	2	2	1	3	1	1	2	2	2	1	1
42027	2	10	5	3	1	2	2	1	4	2	2	4	1	2	1	2	1	2	1	2	1	2	1	2	2	2	1	1	3	2	2	1	1	2	1	1	1	1	3	2	1	2	1	1	2	2	1	2	1
42002	2	10	5	2	4	1	1	1	1	2	2	4	3	1	3	1	1	1	1	1	1	1	1	2	2	3	1	2	4	3	2	1	2	2	3	2	2	2	3	3	2	3	3	1	4	2	2	2	2
42030	1	10	5	2	4	2	3	1	2	4	4	2	3	4	1	1	3	2	1	2	3	3	2	2	1	2	2	2	2	3	2	2	2	2	2	3	2	2	3	2	2	2	2	2	2	3	2	2	2
42020	1	10	5	5	3	4	3	2	4	3	3	4	4	3	4	3	3	4	3	4	4	3	2	2	2	3	2	2	2	2	2	2	2	2	3	2	2	2	2	2	2	2	2	1	3	2	2	1	2
42018	1	10	5	2	2	1	1	1	1	3	2	2	1	1	2	3	2	1	2	2	2	1	1	2	2	2	2	1	3	3	2	1	3	2	3	2	4	1	3	3	2	2	3	1	2	2	3	1	2
42004	2	10	5	4	3	2	1	1	1	1	1	1	1	1	1	1	1	1	3	1	1	1	1	2	2	3	2	3	2	3	2	2	2	2	2	2	2	2	3	3	2	3	2	2	3	3	3	2	2
42019	2	10	5	2	3	2	3	2	3	2	3	4	1	2	3	3	2	999	2	1	2	1	2	2	2	3	3	3	3	2	3	2	3	2	3	2	3	2	2	3	2	3	3	2	3	2	2	2	2
42024	2	10	5	4	3	1	2	3	2	1	2	1	4	1	2	1	2	4	1	1	1	1	2	2	2	2	2	2	2	2	2	1	2	1	1	2	2	1	1	2	1	2	2	1	2	1	2	1	2
43013	1	10	5	3	3	1	2	2	1	2	1	3	2	2	2	2	2	1	3	2	3	1	1	2	2	2	2	2	2	2	2	2	2	2	1	2	1	2	2	2	1	1	2	2	2	2	2	2	1
43002	1	10	5	3	1	1	1	1	1	1	1	1	4	1	1	1	1	4	1	3	3	1	1	2	2	2	2	2	2	3	2	2	2	2	1	2	2	1	2	2	2	3	2	1	1	3	2	1	2
43007	2	10	5	2	1	1	1	1	1	1	2	4	4	4	2	2	1	1	2	1	1	1	1	2	1	2	1	1	2	3	1	1	1	1	2	1	2	1	2	2	2	2	1	1	1	2	1	1	1
43022	1	10	5	4	3	2	1	3	4	4	2	3	1	2	3	4	3	4	3	2	1	3	1	2	3	3	2	2	2	2	2	2	2	2	3	2	2	2	2	2	2	3	2	2	3	2	2	2	2
43010	1	10	5	1	2	2	1	2	2	4	2	3	2	1	1	2	2	3	3	2	2	2	1	2	2	2	2	2	2	3	3	2	2	2	2	2	3	2	2	2	2	2	2	1	1	3	2	1	2
43005	1	10	5	3	4	1	2	1	3	1	3	2	4	1	3	4	1	4	3	2	4	3	1	2	1	2	1	2	2	3	3	2	2	1	2	1	2	2	2	2	1	2	2	2	1	2	3	2	2
43020	2	10	5	9	4	1	2	1	4	4	3	3	3	1	3	3	3	2	3	2	3	4	3	2	2	3	2	3	2	2	2	2	3	2	3	2	3	2	3	2	1	3	2	2	3	2	3	2	2
43017	2	10	5	1	3	1	2	1	3	2	2	3	3	1	3	3	1	3	2	1	3	1	1	2	2	3	1	1	3	2	1	1	1	1	1	2	2	2	1	1	1	1	1	1	2	2	1	1	2
43009	2	10	5	2	2	1	1	1	1	1	2	2	2	1	1	2	1	1	2	2	1	1	1	2	3	2	1	2	2	3	2	2	3	2	3	3	3	2	3	2	2	2	2	2	2	2	2	2	2
43004	2	10	5	3	1	1	1	1	2	2	1	4	1	2	1	2	1	4	4	4	4	2	2	2	1	2	2	2	2	3	3	2	2	1	1	1	2	2	3	2	2	2	2	1	2	3	2	1	2
43008	1	10	5	1	2	2	2	1	3	4	2	1	2	2	1	3	1	3	2	1	2	2	2	2	2	1	2	2	2	3	2	1	1	1	1	1	2	1	1	1	1	1	1	1	1	2	2	1	1
43014	1	10	5	2	2	2	2	1	2	1	4	2	2	3	2	3	4	2	2	1	3	1	2	2	3	3	3	1	2	3	2	1	1	3	2	2	2	1	2	3	2	3	3	1	2	2	3	1	3
44028	2	10	5	2	4	2	1	1	2	1	1	4	4	2	1	1	4	2	1	2	4	2	1	2	2	2	2	2	2	2	3	1	1	2	2	2	2	1	3	2	2	2	3	1	3	2	2	1	2
44017	1	10	5	2	3	4	2	2	2	2	2	2	1	2	2	2	2	1	3	2	2	1	2	2	1	3	2	1	3	2	2	1	1	1	3	1	3	1	3	1	1	3	2	1	3	2	1	1	2
44013	1	10	5	2	4	999	2	3	4	1	2	1	2	3	4	2	4	3	2	1	3	3	4	2	2	1	2	2	2	2	2	1	2	2	1	2	2	1	2	2	1	2	2	1	2	2	2	1	1
44011	1	10	5	3	2	1	2	1	2	1	2	3	2	3	3	2	3	1	1	2	2	1	1	2	2	2	2	2	2	3	2	2	2	2	1	1	2	2	2	1	1	2	2	2	2	3	2	2	2
44022	1	10	5	2	4	1	1	1	2	2	1	1	1	1	1	2	2	2	1	1	3	1	2	2	2	2	2	2	2	2	2	2	2	2	2	2	2	2	2	2	1	2	2	2	2	2	2	2	2
44024	2	10	5	2	3	1	2	1	2	2	4	1	1	3	3	1	2	999	1	1	2	1	1	2	2	2	2	2	2	2	2	2	2	2	2	2	2	2	2	2	2	2	2	2	2	2	2	2	2
44008	2	10	5	3	3	1	1	1	1	3	4	2	2	1	3	2	3	1	1	2	2	1	1	2	3	3	3	3	3	2	3	3	3	2	3	3	3	3	3	3	3	3	2	3	3	3	3	3	3
44016	2	10	5	2	4	3	4	2	4	3	4	3	2	4	2	4	1	3	4	2	4	3	4	2	1	2	1	2	1	3	2	2	1	1	1	1	1	1	3	2	1	1	1	1	1	3	1	1	1
44027	2	10	5	4	3	1	1	2	3	4	2	4	1	1	2	4	3	1	2	3	3	1	1	2	1	1	1	2	2	3	2	2	1	1	2	3	2	2	2	2	2	2	2	2	2	2	2	2	2
44009	1	10	5	2	1	1	2	4	2	1	2	4	4	1	2	4	4	2	1	4	2	1	4	2	2	3	2	2	3	3	2	2	2	2	2	2	2	2	2	2	2	2	2	2	1	3	3	1	3
51022	1	10	5	2	2	1	1	1	2	2	1	3	4	1	1	2	2	3	3	2	1	1	1	2	2	2	2	2	2	2	2	2	3	2	2	2	2	2	2	2	2	2	2	3	2	3	2	2	2
51010	1	10	5	2	3	1	1	2	4	3	1	3	4	1	3	1	1	4	3	2	3	2	4	2	3	3	3	4	4	3	2	1	4	3	3	3	3	2	9	3	3	3	3	3	2	2	3	1	1
51001	1	10	5	6	4	1	1	1	1	1	1	4	1	1	1	3	4	1	1	1	1	1	1	2	2	3	2	1	2	3	2	1	2	2	2	2	2	1	2	2	1	3	2	1	2	2	2	1	1
51027	1	10	5	1	3	1	2	1	3	3	1	1	4	1	1	4	2	4	4	2	4	3	1	2	1	1	1	1	1	1	1	1	1	1	1	1	1	1	1	1	1	1	1	9	1	1	1	1	1
51018	1	10	5	5	2	1	1	2	3	3	2	4	4	1	1	3	2	3	3	4	4	3	2	2	2	2	3	3	3	3	2	3	3	2	2	1	1	2	2	3	3	2	2	1	2	2	2	1	2
51021	2	10	5	4	1	1	1	1	2	1	1	1	4	1	1	2	4	4	1	2	2	1	2	2	1	1	1	1	1	2	1	1	1	1	1	1	1	1	1	1	1	1	1	1	1	2	1	1	1
51019	2	10	5	3	3	1	1	1	1	1	1	1	1	1	1	1	2	2	2	2	2	2	1	2	2	2	3	1	3	2	2	1	1	3	2	3	1	1	1	2	2	4	3	1	3	2	2	1	3
51014	2	10	5	3	4	1	2	1	1	1	1	1	1	1	1	3	1	1	1	1	3	1	1	2	2	2	2	2	2	2	2	1	2	2	3	2	2	1	2	2	2	2	2	1	3	2	2	1	2
51012	2	10	5	2	1	1	1	1	4	1	4	1	4	1	1	1	1	1	1	4	1	4	1	2	1	3	2	2	3	3	2	2	2	2	3	1	3	2	2	2	3	3	3	2	2	2	3	2	2
51003	2	10	5	1	2	4	3	1	2	1	2	2	3	2	999	3	3	1	1	1	3	1	1	2	2	2	2	2	2	2	2	2	2	2	2	2	2	3	2	2	2	2	2	2	2	2	2	2	2
51028	1	10	5	3	3	4	4	1	4	1	4	4	4	4	4	3	1	1	3	3	1	2	4	2	1	3	2	2	2	2	2	1	2	1	2	1	2	2	1	2	2	3	2	1	2	3	2	2	2
51009	1	10	5	3	2	1	1	1	2	1	2	3	3	2	3	2	1	1	2	1	2	1	1	2	2	3	2	2	2	1	2	2	2	2	3	2	2	2	1	2	1	2	2	1	2	2	2	1	2
51005	1	10	5	1	4	1	2	4	4	4	4	4	4	4	4	1	3	2	3	2	3	1	3	2	1	2	1	1	1	2	1	1	1	1	1	1	1	1	1	1	1	2	1	1	2	2	1	1	2
51020	2	10	5	1	1	1	3	1	4	1	3	1	4	4	2	2	1	2	3	1	3	3	3	2	2	3	3	3	3	2	2	3	3	2	3	2	3	2	2	3	2	2	2	2	2	2	2	2	3
51011	2	10	5	4	3	2	2	2	2	2	2	3	2	2	2	2	2	3	3	3	3	2	1	2	1	2	2	2	2	2	2	2	1	1	1	1	1	1	2	1	1	2	1	1	2	2	2	1	2
52011	1	10	5	4	3	1	1	1	1	1	1	2	2	1	1	1	2	1	1	1	3	1	1	2	2	2	2	2	2	3	2	2	2	1	2	1	2	1	1	2	1	3	1	1	2	2	2	1	1
52005	1	10	5	1	2	1	1	1	3	1	3	2	2	2	2	1	2	3	2	2	999	1	1	2	1	2	2	1	2	2	2	1	1	1	1	1	2	1	2	1	1	2	2	1	2	2	2	1	1
52019	1	10	5	2	2	2	3	3	1	3	2	2	1	2	1	2	1	2	1	2	1	1	1	2	2	2	2	4	2	3	2	2	2	2	2	2	3	3	2	2	2	2	2	3	2	2	2	2	2
52017	1	10	5	3	4	1	4	1	2	2	1	4	1	1	3	1	1	2	1	1	1	1	1	2	2	3	2	3	2	2	2	2	2	2	2	2	2	2	2	3	2	3	3	2	3	2	2	1	3
52010	1	10	5	2	3	2	1	1	4	1	2	3	1	1	2	2	3	1	2	999	1	2	1	2	2	2	2	2	2	2	2	2	2	2	2	2	2	2	3	2	2	3	2	2	2	2	2	2	2
52006	1	10	5	3	1	1	1	1	3	2	1	1	1	1	1	1	1	1	1	2	2	1	1	2	1	2	2	2	2	3	2	2	2	1	2	2	3	1	3	2	1	2	2	1	1	2	2	1	2
52022	2	10	5	2	3	1	1	3	1	1	1	1	4	2	1	2	2	1	1	1	3	1	1	2	2	3	2	3	3	2	2	3	2	2	2	2	2	2	3	2	2	3	2	3	2	2	2	2	2
52020	2	10	5	6	2	3	1	2	3	2	1	2	1	1	2	999	3	3	2	3	1	1	2	2	2	2	1	1	3	3	2	2	2	1	2	1	2	2	2	2	2	2	1	1	2	2	2	2	1
52014	2	10	5	2	2	1	1	1	1	1	1	1	1	1	2	2	1	4	3	3	2	3	1	2	2	3	3	3	3	2	2	2	2	2	2	2	2	2	2	2	2	3	2	2	3	2	2	2	2
52009	2	10	5	2	2	3	2	1	3	2	3	2	1	1	3	2	2	3	3	2	4	1	2	2	2	3	2	2	3	3	2	2	2	2	3	2	3	2	2	2	2	3	3	2	2	3	2	2	2
52008	2	10	5	3	3	1	1	2	1	3	2	2	1	2	2	2	2	3	2	3	2	1	1	2	1	1	2	2	1	1	2	1	2	1	2	2	3	2	3	3	1	1	2	1	2	2	2	1	2
52004	2	10	5	2	2	1	3	1	2	2	3	3	2	1	3	3	1	3	2	2	2	1	1	2	1	2	2	3	3	2	2	2	2	1	2	1	2	1	2	2	1	2	1	1	2	2	2	2	2
53022	1	10	5	2	3	2	3	3	3	3	3	3	3	3	3	3	3	3	3	3	3	3	3	2	1	3	1	1	3	3	1	2	3	1	3	1	2	1	3	1	1	2	1	1	3	2	3	1	1
53001	1	10	5	2	2	2	4	3	2	3	2	3	2	3	3	4	2	3	3	4	2	4	3	2	1	3	2	2	2	3	2	2	2	2	2	2	1	1	1	2	2	2	2	1	3	2	2	2	2
53011	2	10	5	2	3	1	3	1	3	1	4	2	1	1	2	3	3	1	1	3	1	1	1	2	1	3	2	1	2	3	1	1	1	1	2	1	1	1	2	2	1	3	2	1	1	2	2	1	2
41025	2	10	5	9	3	3	3	3	3	3	3	3	3	2	3	3	3	3	3	3	3	3	3	2	1	1	1	1	1	2	1	1	1	1	1	1	2	1	2	2	1	1	1	1	1	2	1	1	1
53021	1	10	5	1	2	3	4	2	1	3	2	4	1	3	2	1	4	2	4	1	3	2	4	2	2	2	2	2	2	2	2	2	2	2	2	2	2	2	2	2	2	2	2	2	2	3	2	2	2
53016	1	10	5	1	2	3	4	3	2	2	3	3	4	3	2	4	3	3	4	2	1	3	2	3	2	3	2	2	3	2	2	2	3	2	3	2	2	1	3	2	2	3	2	2	3	2	2	1	2
53019	2	10	5	4	2	1	2	1	1	1	3	2	1	1	2	3	2	1	2	3	2	1	1	3	2	2	2	2	2	2	2	1	2	1	2	1	2	2	2	1	2	2	2	1	2	2	2	1	2
53009	2	10	5	99	2	1	4	1	1	1	1	1	3	1	1	1	1	4	4	4	3	1	1	3	3	3	3	3	3	2	2	3	3	2	3	2	3	2	3	3	2	3	3	2	2	2	2	2	2
53010	2	10	5	1	2	1	1	1	1	1	1	1	2	1	2	3	2	3	2	2	3	1	1	3	3	3	3	2	3	3	2	2	3	2	3	2	3	2	3	3	2	3	3	2	3	3	3	2	3
53018	1	10	5	4	3	1	1	1	4	1	1	3	2	2	3	3	2	4	3	3	3	3	3	3	2	3	3	2	2	2	3	1	2	2	3	2	2	1	2	2	2	3	2	2	2	2	2	1	2
53017	2	10	5	3	3	1	2	1	2	2	1	1	2	1	3	2	2	2	2	3	3	1	1	3	1	3	2	2	3	2	2	2	1	2	3	2	2	2	2	3	2	3	3	2	3	3	3	3	3
53005	1	10	5	2	2	1	1	1	4	1	1	1	1	1	1	1	1	2	2	3	4	2	3	3	2	2	2	2	2	3	2	2	2	2	2	2	2	2	2	2	2	2	2	2	2	2	2	2	2
53004	1	10	5	4	1	1	1	2	4	1	2	2	3	999	2	3	4	4	4	2	4	2	4	3	3	3	2	2	3	3	2	2	2	2	2	2	2	2	3	3	2	3	2	2	2	3	2	2	2
53023	2	10	6	2	2	3	2	1	4	2	1	999	4	3	2	2	3	2	1	4	3	2	4	3	2	2	2	1	3	2	2	1	2	2	2	2	2	2	2	2	2	2	2	2	2	2	2	1	2
53002	2	10	6	5	1	2	1	3	4	2	2	1	2	4	1	3	1	3	4	1	2	3	4	3	1	3	1	2	2	3	2	1	2	1	2	1	2	1	1	1	2	2	2	1	3	2	2	1	1
53024	2	10	6	4	3	1	1	1	1	2	1	1	3	1	1	1	2	1	1	1	2	1	2	3	1	3	1	2	3	3	2	2	2	1	2	2	2	2	3	2	2	3	2	2	2	3	2	2	2
54033	1	10	6	2	4	1	1	4	1	3	1	3	99	1	1	1	1	1	1	1	4	1	1	3	3	3	2	2	3	2	3	2	2	2	1	2	4	2	2	3	2	2	3	2	3	2	3	1	3
54029	1	10	6	3	2	1	1	1	1	3	1	1	1	1	1	1	1	1	3	3	1	1	1	3	4	3	3	3	3	2	2	2	2	3	2	2	3	3	3	3	3	3	3	3	3	3	3	3	3
54013	1	10	6	3	1	1	1	1	1	1	1	1	1	1	1	3	1	4	1	3	4	2	1	3	2	3	2	4	3	3	2	2	2	2	2	3	3	3	2	2	2	3	2	2	2	2	2	2	3
54004	1	10	6	3	1	1	1	1	3	1	1	4	4	1	1	4	1	1	1	1	1	1	1	3	2	2	2	2	3	3	2	2	2	2	3	2	2	2	3	3	2	2	3	3	2	2	3	3	3
54002	1	10	6	2	1	1	1	1	1	2	1	1	2	2	2	3	4	3	3	2	2	1	1	3	2	2	2	3	3	2	2	2	2	2	3	2	2	3	2	3	2	2	2	3	2	2	3	3	2
54022	2	10	6	3	2	2	1	2	1	2	1	4	2	1	2	3	1	2	3	1	4	1	1	3	2	1	2	1	3	4	1	1	2	2	2	2	1	1	4	1	4	1	2	1	2	4	1	1	1
54017	1	10	6	2	1	4	4	1	1	1	4	4	4	1	3	1	1	4	4	3	4	2	1	3	1	3	2	1	2	3	1	2	2	1	2	1	2	1	2	2	2	2	2	2	2	3	2	2	2
54014	1	10	6	2	2	1	4	2	4	2	2	2	2	1	3	2	1	2	2	2	1	1	1	3	3	3	3	3	3	3	3	3	3	3	3	3	3	3	3	3	3	3	3	3	3	3	3	3	3
54005	1	10	6	4	3	1	1	2	3	2	1	1	4	1	1	3	1	2	3	2	1	3	1	3	1	3	2	2	2	2	2	2	2	1	2	2	2	2	3	2	2	2	2	2	2	2	2	1	2
54023	2	10	6	5	4	1	4	1	1	2	2	1	1	1	1	1	1	1	1	1	1	1	1	3	2	3	2	2	3	1	2	2	2	2	2	2	2	2	2	2	2	2	2	2	2	2	2	2	2
54019	2	10	6	5	3	1	1	2	1	2	1	1	1	1	1	1	1	1	1	1	1	1	1	3	3	3	3	4	4	2	4	4	2	4	2	3	4	4	2	3	2	2	3	3	2	2	3	3	3
54016	2	10	6	3	4	1	3	2	1	4	1	1	1	1	1	2	2	1	2	1	3	1	1	3	1	2	2	2	3	3	2	1	2	2	2	1	1	1	3	2	1	3	2	2	2	2	1	1	1
54027	2	10	6	2	2	1	3	2	2	2	3	3	2	1	2	1	2	2	2	2	3	2	1	3	1	2	2	1	2	3	2	1	2	1	2	1	2	1	2	2	1	2	2	1	1	2	3	1	1
54012	2	10	6	99	2	2	2	2	2	2	2	2	2	2	2	2	2	3	3	3	2	2	2	3	2	2	2	2	3	2	3	2	3	2	2	2	2	2	3	3	#NULL!	2	2	2	2	2	2	1	2
54021	2	10	6	4	4	1	2	2	3	3	1	2	1	1	1	2	2	1	2	3	1	2	1	3	2	4	3	3	4	1	2	2	3	2	3	2	3	2	2	3	1	3	3	3	3	1	2	2	3
54007	2	10	6	3	2	1	2	1	4	2	3	3	2	1	2	3	1	1	1	2	3	1	1	3	2	3	2	2	2	2	2	2	2	2	2	2	2	2	3	2	2	2	2	2	2	2	2	2	2
54006	2	10	6	5	2	1	1	1	3	1	1	1	2	2	1	2	2	2	2	2	4	1	1	3	2	3	3	3	3	3	2	3	3	3	3	2	2	3	3	2	3	3	3	3	3	2	3	3	3
44020	2	9	6	2	3	1	1	1	1	2	1	1	2	1	2	2	1	3	3	2	3	2	1	3	3	2	2	2	3	2	2	2	2	2	3	2	2	1	2	2	1	2	1	1	2	2	2	2	2
44014	2	9	6	6	3	2	2	1	3	3	1	3	1	2	1	1	1	2	2	2	3	1	1	3	1	2	2	3	3	2	3	2	2	2	3	2	3	2	2	3	2	2	2	2	2	2	2	2	2
44002	2	9	6	3	3	2	3	2	4	3	2	3	1	2	999	3	999	3	1	2	2	1	1	3	2	3	2	2	3	2	2	2	3	2	3	2	2	2	3	2	2	3	2	2	3	2	2	2	2
44029	1	9	6	9	2	3	2	3	2	2	3	2	1	3	2	1	3	4	2	3	2	3	1	3	2	3	1	2	2	3	2	2	3	3	3	2	3	2	1	2	1	3	3	3	2	3	2	2	2
44026	1	9	6	2	4	1	1	4	3	4	3	4	1	1	4	2	3	3	3	2	4	1	1	3	1	3	1	2	2	3	2	2	2	1	2	1	1	2	2	2	2	3	1	3	2	3	2	2	2
44015	1	9	6	2	1	1	1	1	1	1	1	4	4	1	1	1	1	3	3	4	4	1	1	3	2	4	3	3	2	2	2	2	2	1	4	2	2	2	2	2	1	4	2	1	3	2	2	1	2
44007	1	9	6	5	3	1	1	2	2	3	4	4	3	1	2	3	999	2	2	1	2	1	1	3	2	2	2	2	2	3	2	2	2	2	2	2	3	2	2	2	2	9	2	2	2	2	2	2	2
44012	2	9	6	3	3	1	2	2	4	2	2	2	1	2	3	4	2	1	1	2	2	1	3	3	2	3	3	3	3	1	3	3	3	2	3	2	2	3	3	3	3	3	2	2	4	2	2	2	2
44006	2	9	6	5	2	1	3	1	3	2	2	3	1	1	2	2	3	2	2	1	2	1	2	3	1	1	1	2	3	2	1	1	2	1	2	3	1	1	2	1	1	1	1	1	1	2	1	1	1
44005	2	9	6	5	2	1	1	1	2	1	2	2	4	2	1	3	2	2	3	1	3	1	1	3	3	3	2	2	3	3	2	2	2	2	3	2	3	2	3	2	2	3	2	3	3	3	2	2	2
44004	2	9	6	2	2	1	1	1	1	1	1	1	1	1	1	1	1	1	1	1	1	1	1	3	2	3	2	3	3	3	2	3	3	2	3	2	2	3	3	2	3	3	2	3	3	3	3	3	3
44021	2	9	6	2	2	2	1	1	1	2	1	1	2	1	1	3	4	1	1	1	1	1	1	3	1	3	2	2	2	3	2	2	2	2	3	1	3	2	3	2	1	3	2	2	2	2	2	1	2
44010	2	9	6	1	4	1	3	2	2	2	3	3	2	1	2	3	4	4	2	3	1	1	1	3	2	3	2	2	2	3	2	1	2	1	1	1	2	1	1	3	2	3	2	1	3	3	2	1	2
44018	1	9	6	6	1	1	2	1	3	3	4	4	2	3	4	2	3	3	4	2	1	3	1	3	2	2	1	1	2	2	2	2	2	1	2	2	2	2	2	2	2	2	2	2	2	2	2	1	3
44025	2	9	6	6	1	1	1	1	2	1	2	2	3	1	3	2	2	3	2	2	2	2	1	3	1	2	2	2	3	3	2	2	2	1	2	1	2	2	2	2	2	2	2	2	2	2	1	1	1
53012	2	9	6	3	4	1	1	1	1	1	1	1	1	1	1	3	2	2	1	1	3	1	1	3	2	2	2	1	1	2	2	1	1	1	1	1	1	1	1	1	1	1	3	1	1	3	1	1	1
[truncated: 38 more columns]
